# Supplementary material for: Phytoplankton Community Response to Environmental Factors along a Salinity Gradient in a Seagoing River, Tianjin, China
Source: Microorganisms. 2022 Dec 27;11(1):75. doi: 10.3390/microorganisms11010075 (PMC9864511; doi:10.3390/microorganisms11010075)
Supplement: Supplementary file 1 [file microorganisms-11-00075-s001.zip]

Archive with 1 entries (1 files):
- microorganisms-2067653-supplementary.pdf
